# Supplementary material for: Multiepitope Subunit Peptide-Based Nanovaccine against Porcine Circovirus Type 2 (PCV2) Elicited High Antibody Titers in Vaccinated Mice
Source: Molecules. 2023 Feb 28;28(5):2248. doi: 10.3390/molecules28052248 (PMC10005372; doi:10.3390/molecules28052248)
Supplement: Supplementary file 1 [file molecules-28-02248-s001.zip]

Archive with 1 entries (1 files):
- molecules-2217188-supplementary.pdf
